# Supplementary material for: Cannabidiol and Cannabigerol Inhibit Cholangiocarcinoma Growth In Vitro via Divergent Cell Death Pathways
Source: Biomolecules. 2022 Jun 20;12(6):854. doi: 10.3390/biom12060854 (PMC9221388; doi:10.3390/biom12060854)
Supplement: Supplementary file 1 [file biomolecules-12-00854-s001.zip]

Archive with 1 entries (1 files):
- biomolecules-1777088-supplementary.pdf
